# Supplementary material for: Population structure and connectivity of the mountainous star coral, Orbicella faveolata, throughout the wider Caribbean region
Source: Ecol Evol. 2017 Oct 3;7(22):9234–46. doi: 10.1002/ece3.3448 (PMC5696396; doi:10.1002/ece3.3448)
Supplement: Supplementary file 4 [file ECE3-7-9234-s004.xlsx]

## Sheet: Summary Table
			maMS8_CAA			Mfav5_CGA			Mfav7_CAT			Mfav3_ATG			Mfav4_TTTG
Site	N		Ae	HWE	FIS	Ae	HWE	Fis	Ae	HWE	FIS	Ae	HWE	Fis	Ae	HWE	FIS
BAH	11		1.98361	0.0438	0.661	5.90244	0.017	0.2784	7.80645	0.2811	0.005	1.63514	0.0467	0.3407	3.31507	0.0023	0.5152
BAR	25		2.39006	0.0026	0.3305	5.34343	0.0001	0.2719	9.58416	0.0003	0.3107	1.40924	0.4816	0.0562	5.09735	<0.0001	0.6496
BEL	35		1.51703	0.316	0.0922	8.24916	0.0311	0.0716	9.71429	0.2425	0.0641	1.49208	0.0023	0.32	6.03324	<0.0001	0.5388
CUR	46		1.75821	0.5677	0.0028	7.98491	0.0016	0.141	8.12284	0.1874	0.0193	1.49541	0.4794	0.0267	4.70745	<0.0001	0.265
FGB	90		2.66842	0.0301	0.0637	7.83094	<0.0001	0.2967	9.62692	<0.0001	0.1393	1.4876	0.0201	0.2256	4.36036	<0.0001	0.5469
FLK	54		2.18673	0.9904	-0.2881	4.36854	<0.0001	0.4551	10.6	0.2001	0.0304	1.70876	0.0929	0.1163	4.32962	0.0173	0.2862
MEX	28		1.78791	0.7882	-0.1167	4.61176	0.001	0.3773	6.24701	0.0028	0.2517	1.90522	0.7686	-0.0342	3.5	0.0083	0.267
PAN	21		2.57143	0.3916	0.0114	7.875	0.0079	0.2593	8.01818	0.2424	-0.0093	2.47753	0.2663	0.1456	3.85153	0.4406	0.0596
PR	48		1.66957	0.0355	0.2824	5.20991	<0.0001	0.5338	7.875	0.0154	0.2477	1.30865	0.1876	0.1085	4.29936	0.0081	0.3152
USVI	11		1.5817	1	-0.1905	4.10169	0.0787	0.322	6.20513	0.0058	0.2857	1.09502	N/A	N/A	2.88095	0.2258	0.2105
ALL POPS	369		2.01147		0.042	6.14778		0.307	8.38		0.123	1.60147		0.141	4.23749		0.398
			Mfav6_CA			Mfav9_CAAT			Mfav30_TTTTG			Mfav8_CAA
Site	N		Ae	HWE	FIS	Ae	HWE	FIS	Ae	HWE	FIS	Ae	HWE	FIS
BAH	11		3.14286	0.1463	0.2453	6.72222	0.7225	-0.0204	1	N/A	N/A	8.06667	0.0536	0.2157
BAR	25		4.05634	<0.0001	0.7335	4.16667	0.5174	0.0204	1.23473	0.1269	0.3611	10.1053	<0.0001	0.5073
BEL	35		2.87222	0.0011	0.5284	6.73077	0.0003	0.2085	1.38653	0.2749	0.092	8.31298	<0.0001	0.393
CUR	46		3.58644	0.0011	0.4063	4.7604	0.1228	0.0203	1.14162	1	-0.0405	8.49799	<0.0001	0.2955
FGB	90		3.65444	<0.0001	0.5707	7.1115	<0.0001	0.2553	1.38521	0.0014	0.2062	9.356	<0.0001	0.3359
FLK	54		3.3583	<0.0001	0.753	6.13895	0.107	0.1464	1.62587	0.114	0.1912	8.0902	0.0009	0.2263
MEX	28		3.62125	<0.0001	0.8569	3.43107	0.1436	0.2609	1.11443	1	-0.0253	4.89262	0.2295	-0.0519
PAN	21		3.17266	0.0016	0.4631	4.81967	0.5423	0.0029	1.15596	1	-0.0345	7.73684	<0.0001	0.4723
PR	48		1.92005	0.0024	0.45	5.81319	0.211	0.0395	1.19858	0.0354	0.206	11.7647	<0.0001	0.7524
USVI	11		3.50725	0.0046	0.5266	7.33333	0.7029	-0.005	1.10497	N/A	N/A	7.40741	0.0043	0.4643
ALL POPS	369		3.28918		0.58	5.70278		0.141	1.23479		0.17	8.42307		0.349
