# Supplementary material for: Population structure and connectivity of the mountainous star coral, Orbicella faveolata, throughout the wider Caribbean region
Source: Ecol Evol. 2017 Oct 3;7(22):9234–46. doi: 10.1002/ece3.3448 (PMC5696396; doi:10.1002/ece3.3448)
Supplement: Supplementary file 5 [file ECE3-7-9234-s005.xlsx]

## Sheet: Sheet1
	BAH	BAR	BEL	CUR	FGB	FLK	MEX	PAN	PR	USVI	MEAN (%)
maMS8	0.2105	0.1282	0.0112	0	0.0479	0	0	0.0085	0.1035	0	5.098
Mfav5	0.0857	0.1225	0.036	0.0657	0.1362	0.1982	0.1493	0.0883	0.2379	0.0914	12.112
Mfav7	0	0.1405	0.0057	0.0079	0.0721	0.0099	0.1094	0.0254	0.0913	0.1054	5.676
Mfav3	0.1178	0.0761	0.1402	0	0.0769	0.0275	0	0	0	0	4.385
Mfav4	0.2066	0.2865	0.2342	0.1319	0.2287	0.1103	0.1011	0	0.1236	0.0272	14.501
Mfav6	0.0606	0.316	0.1906	0.1675	0.2523	0.3163	0.3585	0.1778	0.1446	0.2083	21.925
Mfav9	0	0	0.0922	0.0301	0.1123	0.0412	0.0591	0	0.0113	0	3.462
Mfav30	N/A	0.0902	0.0348	0	0.0971	0.0308	0	0	0.0654	0	3.53667
Mfav8	0.0739	0.2346	0.1752	0.132	0.17	0.0961	0.0066	0.2219	0.3568	0.189	16.561
