# Supplementary material for: Population structure and connectivity of the mountainous star coral, Orbicella faveolata, throughout the wider Caribbean region
Source: Ecol Evol. 2017 Oct 3;7(22):9234–46. doi: 10.1002/ece3.3448 (PMC5696396; doi:10.1002/ece3.3448)
Supplement: Supplementary file 6 [file ECE3-7-9234-s006.xlsx]

## Sheet: Sheet1
	BAH	BAR	BEL	CUR	FGB	FLK	MEX	PAN	PR	USVI
maMS8 x Mfav5	0.30764	0.15903	0.17389	0.08972	0.00542	0.00014	0.00167	0.01361	0.39611	0.01847
maMS8 x Mfav7	0.52361	0.17389	0.145	0.49417	0.00083	0.00014	0.00014	0.03486	0.78889	0.13681
maMS8 x Mfav3	0.69306	0.01139	0.04431	0.045	0.22958	0.04319	0.00028	0.26153	0.96889	0.08944
maMS8 x Mfav4	0.96986	0.215	0.47681	0.07625	0.00097	0.04833	0.00069	0.00681	0.26819	1
maMS8 x Mfav6	0.45181	0.59181	0.09333	0.33847	0.97583	0.02847	0.00083	0.18833	0.31944	0.18236
maMS8 x Mfav9	1	0.31056	0.21583	0.07722	0.39361	0.01208	0.00056	0.05389	0.10944	0.37819
maMS8 x Mfav30	N/A	0.04222	0.05347	0.22264	0.59264	0.00028	0.73028	1	0.09014	1
maMS8 x Mfav8	1	0.45819	0.1775	0.45861	0.03708	0.00014	0.92528	0.01986	0.685	0.14028
Mfav5 x Mfav7	1	0.15014	0.00194	0.00014	0.00111	0.00014	0.00014	0.00028	0.04833	0.00778
Mfav5 x Mfav3	1	0.13556	0.12903	0.01736	0.07903	0.01125	0.00014	0.26431	0.19444	0.45639
Mfav5 x Mfav4	1	0.21708	0.03153	0.00306	0.03278	0.00014	0.00014	0.00139	0.17097	0.67
Mfav5 x Mfav6	1	1	1	0.0275	0.50625	0.1	0.04194	0.61681	0.52361	1
Mfav5 x Mfav9	1	0.46264	0.00444	0.00014	0.16694	0.00014	0.00014	0.00042	0.39486	0.12792
Mfav5 x Mfav30	N/A	0.53472	0.04889	0.46792	0.07319	0.00042	0.00542	0.52514	0.35833	0.18333
Mfav5 x Mfav8	1	1	1	0.01764	0.04444	0.00014	0.01472	0.00014	0.14264	0.0075
Mfav7 x Mfav3	0.66139	0.73944	0.37708	0.54222	0.01236	0.00014	0.00014	0.14389	0.43042	0.63569
Mfav7 x Mfav4	1	1	0.07583	0.10083	0.02875	0.00014	0.00014	0.00278	0.72778	0.23972
Mfav7 x Mfav6	1	0.43194	1	0.00014	0.29806	0.00028	0.00014	0.37194	0.9025	1
Mfav7 x Mfav9	1	1	0.01278	0.0225	0.00014	0.00014	0.00014	0.00139	0.09347	0.03375
Mfav7 x Mfav30	N/A	0.65	0.55306	0.04264	0.06417	0.00014	0.01486	0.68389	0.86458	0.37319
Mfav7 x Mfav8	1	1	1	0.46139	0.00056	0.00014	0.00764	0.00042	1	0.00083
Mfav3 x Mfav4	0.48139	0.37	0.62736	0.00333	0.92819	0.00014	0.00014	0.10319	0.58042	1
Mfav3 x Mfav6	0.60028	0.53958	0.25347	0.18056	0.09306	0.01319	0.00583	0.66375	0.14083	0.36556
Mfav3 x Mfav9	0.36861	0.77194	0.18569	0.32708	0.14556	0.00847	0.00028	0.18097	0.35139	0.82194
Mfav3 x Mfav30	N/A	0.10861	0.01125	0.86986	0.19111	0.43819	0.0025	0.70278	0.63625	1
Mfav3 x Mfav8	0.38458	0.84292	0.12319	0.01847	0.00278	0.00278	0.28764	0.22125	0.86097	0.63986
Mfav4 x Mfav6	0.10681	0.54708	0.49653	0.27792	0.67194	0.00097	0.09069	0.29806	0.11708	0.51833
Mfav4 x Mfav9	1	0.05694	0.08611	0.02208	0.12292	0.00014	0.00056	0.08	0.30278	0.12889
Mfav4 x Mfav30	N/A	0.39597	0.08083	0.38194	0.35806	0.05931	0.00139	0.39694	0.12736	0.83639
Mfav4 x Mfav8	1	1	0.71222	0.09389	0.01347	0.00014	0.07306	0.01056	0.10278	0.24694
Mfav6 x Mfav9	1	0.26	0.12722	0.00222	0.39542	0.00014	0.00222	0.00264	0.72125	1
Mfav6 x Mfav30	N/A	0.05597	0.67139	0.18278	0.05292	0.82194	0.87375	0.61861	0.05444	1
Mfav6 x Mfav8	1	0.47958	0.10056	0.15236	0.00764	0.01708	0.15653	0.88056	0.74083	1
Mfav9 x Mfav30	N/A	0.90153	0.51375	0.25667	0.14153	0.05694	0.06292	0.79333	0.15472	0.65514
Mfav9 x Mfav8	0.01903	1	0.08778	0.07056	0.00042	0.00014	0.11875	0.00486	0.48667	0.04153
Mfav30 x Mfav8	N/A	0.11167	0.63278	0.76403	0.59556	0.00014	0.12792	0.22819	0.62569	0.58958
