# Supplementary material for: Population structure and connectivity of the mountainous star coral, Orbicella faveolata, throughout the wider Caribbean region
Source: Ecol Evol. 2017 Oct 3;7(22):9234–46. doi: 10.1002/ece3.3448 (PMC5696396; doi:10.1002/ece3.3448)
Supplement: Supplementary file 7 [file ECE3-7-9234-s007.xlsx]

## Sheet: Sheet1
Site	N	Genotypes				Individuals
		Unique	Clonal	%		Clonal	%
BAH	12	11	1	9.09091		1	8.33333
BAR	26	25	1	4		1	3.84615
BEL	36	35	1	2.85714		1	2.77778
CUR	54	46	8	17.3913		8	14.8148
FGB	91	90	1	1.11111		1	1.0989
FLK	67	54	7	12.963		13	19.403
MEX	39	28	8	28.5714		11	28.2051
PAN	22	21	1	4.7619		1	4.54545
PR	49	48	1	2.08333		1	2.04082
USVI	12	11	1	9.09091		1	8.33333
TOTAL	408	369	30	8.13008		39	9.55882
