# Supplementary material for: Population structure and connectivity of the mountainous star coral, Orbicella faveolata, throughout the wider Caribbean region
Source: Ecol Evol. 2017 Oct 3;7(22):9234–46. doi: 10.1002/ece3.3448 (PMC5696396; doi:10.1002/ece3.3448)
Supplement: Supplementary file 8 [file ECE3-7-9234-s008.xlsx]

## Sheet: Sheet1
										USVI
									0.012517	PR
								0.142015	0.143693	PAN
							0.169279	0.190339	0.0829174	MEX
						0.113171	0.0815849	0.151223	0.131888	FLK
					0.0303268	0.113825	0.0493668	0.114878	0.0960254	FGB
				0.0901392	0.0980612	0.0710103	0.139488	0.09066	0.0257223	CUR
			0.269708	0.141962	0.167401	0.290293	0.0948996	0.280283	0.245558	BEL
		0.0762891	0.131178	0.0698934	0.113597	0.192544	0.074991	0.134487	0.0860087	BAR
	0.0762407	0.132474	0.0947469	0.0689616	0.0517357	0.0635726	0.0790111	0.175486	0.0767374	BAH
BAH	BAR	BEL	CUR	FGB	FLK	MEX	PAN	PR	USVI
